# Supplementary material for: Enhanced resistance to Botryosphaeria dothidea through upregulation of the lignin biosynthesis regulator WRKY11 in poplar
Source: Front Plant Sci. 2026 Feb 26;17:1737207. doi: 10.3389/fpls.2026.1737207 (PMC12979517; doi:10.3389/fpls.2026.1737207)
Supplement: Supplementary file 1 [file Table1.xls]

## Sheet: Sheet1
Primer名称	序列(5'to3')
PdpapPAL-F	GTATCTCGCTAATCCAGTCA
PdpapPAL-R	TCCTCAAGTTCTCCTCCAA
PdpapCAD-F	GACTCAACAAGCACATCAAT
PdpapCAD-R	ATCACCTCCTCTCCTTCTG
PdpapWRKY11-F	CTAGTCTAGAAAGCCCTGAAAGAACCTGTC
PdpapWRKY11-R	CTAGACTAGTAGCCTAAATCTCTCTCCTCC
PBI121-F	CAATCCCACTATCCTTCGC
PBI121-R	GTGGCCGTTTACGTCGCC
Act-F	GGCTCAGTCTAAGCGTGGTATCC
Act-R	ACAGAACGGCCTGGATGGAGA
αtu-F	CACATGGTTGACTGGTGCCCTA
αtu-R	CTCGCCCTCTTCCATACCCTCT
