# Supplementary material for: Enhanced resistance to Botryosphaeria dothidea through upregulation of the lignin biosynthesis regulator WRKY11 in poplar
Source: Front Plant Sci. 2026 Feb 26;17:1737207. doi: 10.3389/fpls.2026.1737207 (PMC12979517; doi:10.3389/fpls.2026.1737207)
Supplement: Supplementary file 2 [file Table2.xlsx]

## Sheet: RENAME
Potri.001G002400.1.v3.0	PtrWRKY1
Potri.001G044500.1.v3.0	PtrWRKY2
Potri.001G058800.1.v3.0	PtrWRKY3
Potri.001G092900.1.v3.0	PtrWRKY4
Potri.001G099000.1.v3.0	PtrWRKY5
Potri.001G121300.1.v3.0	PtrWRKY6
Potri.001G208600.1.v3.0	PtrWRKY7
Potri.001G328000.1.v3.0	PtrWRKY8
Potri.001G352400.1.v3.0	PtrWRKY9
Potri.001G361600.1.v3.0	PtrWRKY10
Potri.001G460600.1.v3.0	PtrWRKY11
Potri.001G472800.1.v3.0	PtrWRKY12
Potri.002G043500.1.v3.0	PtrWRKY13
Potri.002G059100.1.v3.0	PtrWRKY14
Potri.002G123300.1.v3.0	PtrWRKY15
Potri.002G138900.1.v3.0	PtrWRKY16
Potri.002G164400.1.v3.0	PtrWRKY17
Potri.002G164900.1.v3.0	PtrWRKY18
Potri.002G168700.1.v3.0	PtrWRKY19
Potri.002G186600.1.v3.0	PtrWRKY20
Potri.002G193000.1.v3.0	PtrWRKY21
Potri.002G195300.2.v3.0	PtrWRKY22
Potri.002G221600.1.v3.0	PtrWRKY23
Potri.002G228400.1.v3.0	PtrWRKY24
Potri.003G111900.1.v3.0	PtrWRKY25
Potri.003G132700.1.v3.0	PtrWRKY26
Potri.003G138600.1.v3.0	PtrWRKY27
Potri.003G169100.1.v3.0	PtrWRKY28
Potri.003G182200.2.v3.0	PtrWRKY29
Potri.004G007500.1.v3.0	PtrWRKY30
Potri.004G060400.1.v3.0	PtrWRKY31
Potri.004G060900.1.v3.0	PtrWRKY32
Potri.004G072000.1.v3.0	PtrWRKY33
Potri.004G120800.1.v3.0	PtrWRKY34
Potri.005G055300.1.v3.0	PtrWRKY35
Potri.005G085200.1.v3.0	PtrWRKY36
Potri.005G086400.1.v3.0	PtrWRKY37
Potri.005G141400.1.v3.0	PtrWRKY38
Potri.005G203200.1.v3.0	PtrWRKY39
Potri.005G219500.1.v3.0	PtrWRKY40
Potri.006G072400.1.v3.0	PtrWRKY41
Potri.006G087000.1.v3.0	PtrWRKY42
Potri.006G105300.1.v3.0	PtrWRKY43
Potri.006G109100.1.v3.0	PtrWRKY44
Potri.006G133200.8.v3.0	PtrWRKY45
Potri.006G184800.1.v3.0	PtrWRKY46
Potri.006G224100.1.v3.0	PtrWRKY47
Potri.006G263600.1.v3.0	PtrWRKY48
Potri.006G264000.1.v3.0	PtrWRKY49
Potri.007G047400.1.v3.0	PtrWRKY50
Potri.007G078200.1.v3.0	PtrWRKY51
Potri.007G079800.1.v3.0	PtrWRKY52
Potri.008G091900.1.v3.0	PtrWRKY53
Potri.008G094000.1.v3.0	PtrWRKY54
Potri.008G103300.1.v3.0	PtrWRKY55
Potri.010G147700.1.v3.0	PtrWRKY56
Potri.010G160100.2.v3.0	PtrWRKY57
Potri.010G163000.1.v3.0	PtrWRKY58
Potri.011G007800.1.v3.0	PtrWRKY59
Potri.011G070100.1.v3.0	PtrWRKY60
Potri.011G079300.1.v3.0	PtrWRKY61
Potri.011G087900.1.v3.0	PtrWRKY62
Potri.011G157100.1.v3.0	PtrWRKY63
Potri.011G169300.1.v3.0	PtrWRKY64
Potri.012G031700.1.v3.0	PtrWRKY65
Potri.012G101000.1.v3.0	PtrWRKY66
Potri.013G042600.1.v3.0	PtrWRKY67
Potri.013G086000.1.v3.0	PtrWRKY68
Potri.013G090300.1.v3.0	PtrWRKY69
Potri.013G090400.1.v3.0	PtrWRKY70
Potri.013G153400.1.v3.0	PtrWRKY71
Potri.014G009500.1.v3.0	PtrWRKY72
Potri.014G024200.1.v3.0	PtrWRKY73
Potri.014G050000.1.v3.0	PtrWRKY74
Potri.014G090300.1.v3.0	PtrWRKY75
Potri.014G090700.1.v3.0	PtrWRKY76
Potri.014G096200.1.v3.0	PtrWRKY77
Potri.014G111900.1.v3.0	PtrWRKY78
Potri.014G118200.1.v3.0	PtrWRKY79
Potri.014G119800.1.v3.0	PtrWRKY80
Potri.014G155100.1.v3.0	PtrWRKY81
Potri.014G164300.1.v3.0	PtrWRKY82
Potri.015G064100.1.v3.0	PtrWRKY83
Potri.015G099200.1.v3.0	PtrWRKY84
Potri.016G083600.5.v3.0	PtrWRKY85
Potri.016G099900.1.v3.0	PtrWRKY86
Potri.016G128300.1.v3.0	PtrWRKY87
Potri.016G137900.1.v3.0	PtrWRKY88
Potri.017G079500.1.v3.0	PtrWRKY89
Potri.017G088300.1.v3.0	PtrWRKY90
Potri.017G104800.1.v3.0	PtrWRKY91
Potri.017G149000.1.v3.0	PtrWRKY92
Potri.018G008500.1.v3.0	PtrWRKY93
Potri.018G019000.1.v3.0	PtrWRKY94
Potri.018G019700.1.v3.0	PtrWRKY95
Potri.018G019800.1.v3.0	PtrWRKY96
Potri.018G107000.1.v3.0	PtrWRKY97
Potri.018G139300.1.v3.0	PtrWRKY98
Potri.019G053900.1.v3.0	PtrWRKY99
Potri.019G059300.1.v3.0	PtrWRKY100
Potri.019G123500.1.v3.0	PtrWRKY101
Potri.T043800.1.v3.0	PtrWRKY102
