# Supplementary material for: Enhanced resistance to Botryosphaeria dothidea through upregulation of the lignin biosynthesis regulator WRKY11 in poplar
Source: Front Plant Sci. 2026 Feb 26;17:1737207. doi: 10.3389/fpls.2026.1737207 (PMC12979517; doi:10.3389/fpls.2026.1737207)
Supplement: Supplementary file 3 [file Table3.xlsx]

## Sheet: Sheet1
Gene Name	Gene ID	Number of Amino Acids	Molecular Weight	Theoretical pI	Instability Index	Aliphatic Index	Grand Average of Hydropathicity
PtrWRKY1	Potri.001G002400.1.v3.0	135	15544.9	7.81171	61.1933	31.8519	-1.34
PtrWRKY2	Potri.001G044500.1.v3.0	318	35131.4	8.85159	40.9075	58.6164	-0.833648
PtrWRKY3	Potri.001G058800.1.v3.0	160	18342.7	9.58376	37.8331	62.125	-0.896875
PtrWRKY4	Potri.001G092900.1.v3.0	338	37966.7	5.7914	54.3506	54.497	-0.836686
PtrWRKY5	Potri.001G099000.1.v3.0	167	18826.2	5.81482	51.985	73.5928	-0.676647
PtrWRKY6	Potri.001G121300.1.v3.0	314	35189.9	9.45076	59.0312	72.9299	-0.709873
PtrWRKY7	Potri.001G208600.1.v3.0	519	56514	5.91207	51.5884	58.5549	-0.868401
PtrWRKY8	Potri.001G328000.1.v3.0	267	30705.7	8.93514	53.2019	54.382	-0.7
PtrWRKY9	Potri.001G352400.1.v3.0	312	34893.4	6.31262	61.3949	47.5	-0.979167
PtrWRKY10	Potri.001G361600.1.v3.0	558	60508.7	6.53247	50.8645	57.8495	-0.764875
PtrWRKY11	Potri.001G460600.1.v3.0	423	46029.8	5.69705	50.256	54.9173	-0.738061
PtrWRKY12	Potri.001G472800.1.v3.0	732	78906	6.23282	51.6549	54.5219	-0.721448
PtrWRKY13	Potri.002G043500.1.v3.0	351	38916.1	9.74345	54.1997	68.3476	-0.712821
PtrWRKY14	Potri.002G059100.1.v3.0	325	36581.4	7.10842	70.2841	54.6154	-0.990154
PtrWRKY15	Potri.002G123300.1.v3.0	358	39612.7	9.50994	55.869	58.8827	-0.757542
PtrWRKY16	Potri.002G138900.1.v3.0	203	23424.7	7.64419	49.1271	43.1034	-1.10049
PtrWRKY17	Potri.002G164400.1.v3.0	354	38846.6	6.15375	52.3308	49.3785	-0.775141
PtrWRKY18	Potri.002G164900.1.v3.0	193	21894	9.06408	49.614	68.7047	-0.757513
PtrWRKY19	Potri.002G168700.1.v3.0	363	40939.2	5.81641	51.6433	53.6915	-0.842424
PtrWRKY20	Potri.002G186600.1.v3.0	506	54489.4	7.55608	55.7755	66.7194	-0.493083
PtrWRKY21	Potri.002G193000.1.v3.0	317	35402.5	6.67372	55.1496	54.9842	-0.724606
PtrWRKY22	Potri.002G195300.2.v3.0	245	27692.5	5.71342	52.7053	55.2653	-1.05306
PtrWRKY23	Potri.002G221600.1.v3.0	368	40907.3	7.12553	47.7644	59.538	-1.01576
PtrWRKY24	Potri.002G228400.1.v3.0	617	66846.8	6.32694	48.6005	63.1767	-0.719449
PtrWRKY25	Potri.003G111900.1.v3.0	310	35070.7	9.46881	57.9758	71.3871	-0.742258
PtrWRKY26	Potri.003G132700.1.v3.0	330	37033.6	5.48555	58.4491	70.9091	-0.610909
PtrWRKY27	Potri.003G138600.1.v3.0	342	38391.2	5.24808	54.0073	59.2982	-0.780994
PtrWRKY28	Potri.003G169100.1.v3.0	157	17992.4	9.58408	39.8484	60.1911	-0.878981
PtrWRKY29	Potri.003G182200.2.v3.0	319	35674	8.49482	43.2122	61.7555	-0.80815
PtrWRKY30	Potri.004G007500.1.v3.0	578	62440.3	6.68224	48.1273	63.7197	-0.609516
PtrWRKY31	Potri.004G060400.1.v3.0	262	29293.5	5.56007	59.5989	45.4198	-0.937786
PtrWRKY32	Potri.004G060900.1.v3.0	262	29293.5	5.56007	59.5989	45.4198	-0.937786
PtrWRKY33	Potri.004G072000.1.v3.0	430	47008.9	5.08325	57.8651	53.7907	-0.92
PtrWRKY34	Potri.004G120800.1.v3.0	543	59495.2	7.27217	50.1947	60.221	-0.792081
PtrWRKY35	Potri.005G055300.1.v3.0	353	39696.5	9.68652	54.7739	68.187	-0.671955
PtrWRKY36	Potri.005G085200.1.v3.0	206	22873.1	6.06116	58.6456	45.3883	-0.829612
PtrWRKY37	Potri.005G086400.1.v3.0	223	25473.7	9.01476	48.0659	66.4574	-0.721525
PtrWRKY38	Potri.005G141400.1.v3.0	331	36633.4	9.37507	51.7184	66.2236	-0.661329
PtrWRKY39	Potri.005G203200.1.v3.0	322	36311.1	7.18726	66.5314	49.3789	-0.993478
PtrWRKY40	Potri.005G219500.1.v3.0	347	38556.8	9.64255	54.9467	68.0115	-0.703458
PtrWRKY41	Potri.006G072400.1.v3.0	301	32898	9.85839	44.5625	58.9701	-0.654817
PtrWRKY42	Potri.006G087000.1.v3.0	304	34015.4	5.51716	55.8418	58.0921	-0.874013
PtrWRKY43	Potri.006G105300.1.v3.0	546	60333.2	8.90355	61.8033	52.674	-0.875641
PtrWRKY44	Potri.006G109100.1.v3.0	333	37687.5	6.04326	51.7357	54.1441	-0.864264
PtrWRKY45	Potri.006G133200.8.v3.0	475	52013.6	9.12365	48.4823	58.2947	-0.889474
PtrWRKY46	Potri.006G184800.1.v3.0	522	56925.5	6.31887	61.4211	66.4943	-0.79387
PtrWRKY47	Potri.006G224100.1.v3.0	165	18800.7	5.47998	50.4515	51.3939	-0.97697
PtrWRKY48	Potri.006G263600.1.v3.0	320	35415.6	8.26647	49.0959	72.4688	-0.663125
PtrWRKY49	Potri.006G264000.1.v3.0	477	52500.9	8.64755	48.3931	60.6918	-0.772746
PtrWRKY50	Potri.007G047400.1.v3.0	335	36803.7	9.65371	45.5728	68.0896	-0.592239
PtrWRKY51	Potri.007G078200.1.v3.0	233	26378.9	9.31608	58.4519	64.5064	-0.653219
PtrWRKY52	Potri.007G079800.1.v3.0	192	21887.1	7.63094	50.6979	44.1146	-1.02344
PtrWRKY53	Potri.008G091900.1.v3.0	492	54144	8.69725	55.7565	53.7195	-0.883537
PtrWRKY54	Potri.008G094000.1.v3.0	293	32254.6	5.85353	61.299	48.5666	-0.881911
PtrWRKY55	Potri.008G103300.1.v3.0	368	40893.6	7.06562	65.7565	58.0435	-0.751359
PtrWRKY56	Potri.010G147700.1.v3.0	374	41381.8	6.20451	62.7353	54.0107	-0.791444
PtrWRKY57	Potri.010G160100.2.v3.0	293	32596	6.40396	65.4488	50.2048	-0.915358
PtrWRKY58	Potri.010G163000.1.v3.0	499	54537	8.57328	60.1174	49.8397	-0.952104
PtrWRKY59	Potri.011G007800.1.v3.0	593	64526.4	6.6092	50.3857	60.6239	-0.748229
PtrWRKY60	Potri.011G070100.1.v3.0	268	30051.1	5.7839	65.3668	42.2015	-1.04701
PtrWRKY61	Potri.011G079300.1.v3.0	306	33936.8	7.64026	61.4595	49.7386	-0.833007
PtrWRKY62	Potri.011G087900.1.v3.0	561	60858.3	6.96604	55.7611	56.631	-0.732799
PtrWRKY63	Potri.011G157100.1.v3.0	450	48592.4	5.51068	55.0769	56.8667	-0.666
PtrWRKY64	Potri.011G169300.1.v3.0	725	78446.3	5.8329	52.2352	50.2069	-0.768
PtrWRKY65	Potri.012G031700.1.v3.0	371	41359.7	5.55592	51.745	59.8652	-0.752291
PtrWRKY66	Potri.012G101000.1.v3.0	186	21495	8.89839	58.9097	50.2151	-1.0586
PtrWRKY67	Potri.013G042600.1.v3.0	354	40080	9.76298	62.5164	67.9661	-0.717797
PtrWRKY68	Potri.013G086000.1.v3.0	716	78466.2	6.61608	47.6561	64.0363	-0.644972
PtrWRKY69	Potri.013G090300.1.v3.0	324	36691.8	5.30964	61.387	61.0802	-0.711111
PtrWRKY70	Potri.013G090400.1.v3.0	352	39032.5	5.72752	59.8713	61.3636	-0.630398
PtrWRKY71	Potri.013G153400.1.v3.0	591	64929.8	7.20067	64.5056	45.6853	-0.98291
PtrWRKY72	Potri.014G009500.1.v3.0	170	19588.7	9.64242	48.6935	82	-0.362941
PtrWRKY73	Potri.014G024200.1.v3.0	388	42938.6	9.38842	54.1948	64.3557	-0.699742
PtrWRKY74	Potri.014G050000.1.v3.0	228	26409.9	6.25822	56.057	47.4123	-1.11009
PtrWRKY75	Potri.014G090300.1.v3.0	349	38367.9	6.15552	55.2662	44.2407	-0.862751
PtrWRKY76	Potri.014G090700.1.v3.0	189	21456.5	9.21841	49.2709	59.3122	-0.788889
PtrWRKY77	Potri.014G096200.1.v3.0	365	41179.5	5.09803	51.8307	54.7671	-0.774521
PtrWRKY78	Potri.014G111900.1.v3.0	502	54065.4	6.89772	46.7172	64.9602	-0.554781
PtrWRKY79	Potri.014G118200.1.v3.0	319	35894.1	7.06204	58.9239	54.6395	-0.77931
PtrWRKY80	Potri.014G119800.1.v3.0	262	29899.1	5.26132	50.5519	54.9618	-0.960687
PtrWRKY81	Potri.014G155100.1.v3.0	624	67470.5	5.82517	42.1769	65.1603	-0.680449
PtrWRKY82	Potri.014G164300.1.v3.0	485	53397.6	5.97846	53.4414	58.9897	-1.01423
PtrWRKY83	Potri.015G064100.1.v3.0	628	67529.2	6.2223	47.8109	57.4204	-0.712261
PtrWRKY84	Potri.015G099200.1.v3.0	178	20390.8	9.42078	56.6315	48.0899	-0.970787
PtrWRKY85	Potri.016G083600.5.v3.0	469	51535.3	9.34477	51.623	58.4222	-0.904478
PtrWRKY86	Potri.016G099900.1.v3.0	309	34688.3	5.80863	67.1964	56.4401	-0.875405
PtrWRKY87	Potri.016G128300.1.v3.0	579	63971.9	6.19763	65.6941	47.513	-0.888256
PtrWRKY88	Potri.016G137900.1.v3.0	321	36044.9	5.83028	47.1717	61.9626	-0.761059
PtrWRKY89	Potri.017G079500.1.v3.0	538	58360.2	6.26112	58.4916	56.1152	-0.718959
PtrWRKY90	Potri.017G088300.1.v3.0	535	58662.3	8.09686	62.0766	58.0187	-0.821869
PtrWRKY91	Potri.017G104800.1.v3.0	237	26248.9	7.64225	58.1954	52.7004	-0.965401
PtrWRKY92	Potri.017G149000.1.v3.0	412	45622.7	5.64953	60.91	55.6553	-1.01529
PtrWRKY93	Potri.018G008500.1.v3.0	338	36823.5	9.44876	50.9796	56.568	-0.592899
PtrWRKY94	Potri.018G019000.1.v3.0	466	51112.3	9.09083	48.7058	63.9914	-0.785193
PtrWRKY95	Potri.018G019700.1.v3.0	271	30475.4	7.5861	60.4221	70.8856	-0.666421
PtrWRKY96	Potri.018G019800.1.v3.0	320	35570	9.02604	49.8669	70.6562	-0.6825
PtrWRKY97	Potri.018G107000.1.v3.0	531	58373	5.6883	63.1017	65.725	-0.853296
PtrWRKY98	Potri.018G139300.1.v3.0	300	33009.3	9.81236	39.3163	59.8	-0.615333
PtrWRKY99	Potri.019G053900.1.v3.0	516	57152	5.7228	43.6219	59.0891	-0.747481
PtrWRKY100	Potri.019G059300.1.v3.0	251	26690.3	6.33001	57.2239	49.4422	-0.768127
PtrWRKY101	Potri.019G123500.1.v3.0	480	52890.7	6.47882	68.4781	46.9375	-0.9625
PtrWRKY102	Potri.T043800.1.v3.0	186	21250.9	9.60748	50.8995	52.9032	-0.896237
