# Supplementary material for: Enhanced resistance to Botryosphaeria dothidea through upregulation of the lignin biosynthesis regulator WRKY11 in poplar
Source: Front Plant Sci. 2026 Feb 26;17:1737207. doi: 10.3389/fpls.2026.1737207 (PMC12979517; doi:10.3389/fpls.2026.1737207)
Supplement: Supplementary file 9 [file Table9.xlsx]

## Sheet: Sheet1
Gene_ID	PdpapWRKY11
B0h:fpkm	32.9059	38.6238	39.6263
B6h:fpkm	52.2229	46.0508	48.4188
B12h:fpkm	71.1274	73.4436	74.7812
B24h:fpkm	56.2828	64.0467	61.9113
B48h:fpkm	64.8383	70.1226	78.8544
